# Supplementary material for: Valorization of Fish Processing By-Products: Microstructural, Rheological, Functional, and Properties of Silver Carp Skin Type I Collagen
Source: Foods. 2022 Sep 24;11(19):2985. doi: 10.3390/foods11192985 (PMC9562877; doi:10.3390/foods11192985)
Supplement: Supplementary file 1 [file foods-11-02985-s001.zip]

Archive with 1 entries (1 files):
- foods-1929216-supplementary.pdf
